# Supplementary material for: Acceleration of Polybutylene Succinate Biodegradation by Terribacillus sp. JY49 Isolated from a Marine Environment
Source: Polymers (Basel). 2022 Sep 23;14(19):3978. doi: 10.3390/polym14193978 (PMC9571400; doi:10.3390/polym14193978)
Supplement: Supplementary file 1 [file polymers-14-03978-s001.zip]

Archive with 1 entries (1 files):
- polymers-1904283-supplementary.pdf
